# Supplementary material for: Microbial Basis for Suppression of Soil-Borne Disease in Crop Rotation
Source: Microorganisms. 2024 Nov 11;12(11):2290. doi: 10.3390/microorganisms12112290 (PMC11596175; doi:10.3390/microorganisms12112290)
Supplement: Supplementary file 1 [file microorganisms-12-02290-s001.zip]

Archive with 1 entries (1 files):
- microorganisms-3292967-supplementary.pdf
